# Supplementary material for: Molecular characterization and expression analysis of the remorin genes in tomato (Solanum lycopersicum L.)
Source: Front Plant Sci. 2023 May 9;14:1175153. doi: 10.3389/fpls.2023.1175153 (PMC10203495; doi:10.3389/fpls.2023.1175153)
Supplement: Supplementary file 1 [file Table_1.xlsx]

## Sheet: Sheet1
Supplementary Table 1. Primers used in qRT-PCR analysis of SlREMs.
Gene name	Forward primer (5’-3’)	Reverse primer (5’-3’)
SlREM1	GAAGAGGAAACAAGAAGGGAAG	GATGAATCAAGTGCTAAGGAAGTC
SlREM2	AGAATCAACAACTCCTCCTCCC	CCTCGTCTCGCTTCAACCAT
SlREM3	AAGGATGGAGTTCGGAGCG	TGGGAGTGGCATAACCTGATA
SlREM4	TCATCTTCAATCCCTCCTGG	TTGTTTCTTGGGTTTCCTCAC
SlREM5	GAGGCTATCACTCATCAAA	CAACTGTTCCTCCATCTTT
SlREM6	GTTTCCCTGACCCGCTTTG	TCTGCATCATCCCACTTCG
SlREM7	CGAAACGACACTTGGAGCA	TCATCGCCCTTCGTCTATC
SlREM8	ATGCTATGACACCACCACA	GGAACTCCTCCTAACTCTG
SlREM9	CCTCTGTTTCCGATGTTTCTC	CCTCTGTCTCAATCTCGCTGT
SlREM10	TGTTTCCGCTCCTGCTGTT	TTGCCCTACGCCTGTCTAA
SlREM11	ACTTTGCATCCGTTGTTCG	GCTGGAGTTGTGGCTCTTATT
SlREM12	CTGTCACCACCCTGCCACCT	GCAGCCATGTCCTCCGTCTTA
SlREM13	AGACAAACCCGATGATTCCA	GCCATCTCCTCTGCGGTAA
SlREM14	CTGCTACTGCGTTTGCTAT	ATCGTGGATGTCCTTCTCA
SlREM15	GCAGCAGAAGAAGACGAAACA	GGAAGACATAGGGCGTGAAAA
SlREM16	ACGCAAATAAAGCAAGAACCA	TCCCTCCTTACGAATCAACG
SlREM17	GAGTTTGTGATGGGTGATTGG	CACTATTTGATGGAGGTCTTGG
SlEF1a	TGTCCCTATTTACGAGGGTTATGC	AGTTAAATCACGACCAGCAAGAT
